# Supplementary material for: Molecular Basis of High-Blood-Pressure-Enhanced and High-Fever-Temperature-Weakened Receptor-Binding Domain/Peptidase Domain Binding: A Molecular Dynamics Simulation Study
Source: Int J Mol Sci. 2025 Mar 31;26(7):3250. doi: 10.3390/ijms26073250 (PMC11989460; doi:10.3390/ijms26073250)
Supplement: Supplementary file 1 [file ijms-26-03250-s001.zip]

Archive with 1 entries (1 files):
- ijms-3532902-supplementary.pdf
